# Supplementary material for: ZIF-67-Derived NiCo-Layered Double Hydroxide@Carbon Nanotube Architectures with Hollow Nanocage Structures as Enhanced Electrocatalysts for Ethanol Oxidation Reaction
Source: Molecules. 2023 Jan 25;28(3):1173. doi: 10.3390/molecules28031173 (PMC9920546; doi:10.3390/molecules28031173)
Supplement: Supplementary file 1 [file molecules-28-01173-s001.zip]

Archive with 1 entries (1 files):
- molecules-2162193-supplementary.pdf
